# Supplementary material for: Biomimetic Hydroxyapatite Crystals Growth on Phosphorylated Chitosan Films by In Vitro Mineralization Used as Dental Substitute Materials
Source: Polymers (Basel). 2023 May 26;15(11):2470. doi: 10.3390/polym15112470 (PMC10255572; doi:10.3390/polym15112470)
Supplement: Supplementary file 1 [file polymers-15-02470-s001.zip]

Archive with 1 entries (1 files):
- polymers-2358535-supplementary.pdf
